# Supplementary material for: Improving the microbiological diagnosis of tuberculous meningitis: A prospective, international, multicentre comparison of conventional and modified Ziehl–Neelsen stain, GeneXpert, and culture of cerebrospinal fluid
Source: J Infect. 2018 Dec;77(6):509–15. doi: 10.1016/j.jinf.2018.09.003 (PMC6293313; doi:10.1016/j.jinf.2018.09.003)
Supplement: Supplementary file 1 [file mmc1.zip]

Archive with 1 entries (1 files):
- mmc1.docx
